# Supplementary material for: Ecological properties of soil improved by high–performance ester materials under freeze–thaw cycles conditions
Source: PLoS One. 2025 Jul 1;20(7):e0327417. doi: 10.1371/journal.pone.0327417 (PMC12212570; doi:10.1371/journal.pone.0327417)
Supplement: S1 File — S1 Fig. Relationship between number of FTCs and water–retention capacity. (Note: Data are expressed as mean ± standard deviation (n = 3)). S2 Fig. Relationship between number of FTCs and conductivity. (Note: Data are expressed as mean ± standard deviation (n = 3)). S3 Fig. Relationship between number of FTCs and germination rate. (Note: Data are expressed as mean ± standard deviation (n = 3)). S4 Fig. Relationship between field water–retention capacity and germination rate. (Note: Data are expressed as mean ± standard deviation (n = 3)). S5 Fig. Relationship between conductivity and germination rate. (Note: Data are expressed as mean ± standard deviation (n = 3)). S6 Fig. Relationship between number of FTCs and plant height. S7 Fig. Relationship between field water–retention capacity and plant height. S8 Fig. Relationship between conductivity and plant height. S9 Fig. Sampling location map. S1 Table. Accuracy of model (Relationship between number of FTCs and water–retention capacity). S2 Table. Accuracy of model (Relationship between number of FTCs and conductivity). S3 Table. Accuracy of model (Relationship between number of FTCs and germination rate). S4 Table. Accuracy of model (Relationship between field water–retention capacity and germination rate). S5 Table. Accuracy of model (Relationship between conductivity and germination rate). S6 Table. Accuracy of model (Relationship between number of FTCs and plant height). S7 Table. Accuracy of model (Relationship between field water–retention capacity and plant height). S8 Table. Accuracy of model (S8 Relationship between conductivity and plant height). (ZIP) [file pone.0327417.s001.zip]

Archive with 3 entries (3 files):
- Supporting information/Supplementary Information.docx
- Supporting information/╩2╛▌╜ß╣√┤a└φ.xlsx
- Supporting information/▓─┴╧╗∞║╧╢│╚┌═┴╠σ╩2╛▌.xlsx
