# Supplementary material for: Ecological properties of soil improved by high–performance ester materials under freeze–thaw cycles conditions
Source: PLoS One. 2025 Jul 1;20(7):e0327417. doi: 10.1371/journal.pone.0327417 (PMC12212570; doi:10.1371/journal.pone.0327417)
Supplement: S1 File — S1 Fig. Relationship between number of FTCs and water–retention capacity. (Note: Data are expressed as mean ± standard deviation (n = 3)). S2 Fig. Relationship between number of FTCs and conductivity. (Note: Data are expressed as mean ± standard deviation (n = 3)). S3 Fig. Relationship between number of FTCs and germination rate. (Note: Data are expressed as mean ± standard deviation (n = 3)). S4 Fig. Relationship between field water–retention capacity and germination rate. (Note: Data are expressed as mean ± standard deviation (n = 3)). S5 Fig. Relationship between conductivity and germination rate. (Note: Data are expressed as mean ± standard deviation (n = 3)). S6 Fig. Relationship between number of FTCs and plant height. S7 Fig. Relationship between field water–retention capacity and plant height. S8 Fig. Relationship between conductivity and plant height. S9 Fig. Sampling location map. S1 Table. Accuracy of model (Relationship between number of FTCs and water–retention capacity). S2 Table. Accuracy of model (Relationship between number of FTCs and conductivity). S3 Table. Accuracy of model (Relationship between number of FTCs and germination rate). S4 Table. Accuracy of model (Relationship between field water–retention capacity and germination rate). S5 Table. Accuracy of model (Relationship between conductivity and germination rate). S6 Table. Accuracy of model (Relationship between number of FTCs and plant height). S7 Table. Accuracy of model (Relationship between field water–retention capacity and plant height). S8 Table. Accuracy of model (S8 Relationship between conductivity and plant height). (ZIP) [file pone.0327417.s001.zip › Supporting information/╩2╛▌╜ß╣√┤a└φ.xlsx]

## Sheet: 数据1
温度		N：10			N：20			N：30					发芽数		N：10			N：20			N：30
冻融次数	对照组	B:20	B:40	B:60	B:20	B:40	B:60	B:20	B:40	B:60			冻融次数	对照组	B:20	B:40	B:60	B:20	B:40	B:60	B:20	B:40	B:60
0	25.13	25.31	25.23	25.18	25.44	25.28	25.24	25.4	25.38	25.39			0	6	7	3	4	1	4	4	2	5	2
1	24.22	24.09	24.11	24.27	24.15	24.11	24.28	24.19	24.19	24.24			1	1	4	1	6	2	6	3	6	2	7
2	24.1	24.16	24.11	24.09	24.11	24.09	24.09	24.1	24.16	24.19			2	4	1	1	1	7	2	0	2	0	0
3	24.21	23.51	23.63	23.76	23.4	23.36	23.43	23.37	23.31	23.23			3	3	1	4	4	2	1	2	2	3	0
4	24.44	23.94	24.34	23.66	23.69	23.76	23.75	23.69	23.58	23.51			4	4	7	6	5	1	3	1	3	1	0
5	23.16	22.52	23.06	22.64	22.54	22.68	22.86	23.18	22.6	22.83			5	0	3	4	6	2	5	5	5	4	1
6	23.6	23.53	23.4	22.95	23.04	22.95	22.46	22.4	22.38	22.22			6	6	10	8	9	8	10	7	4	4	5
7	25.13	25.31	25.23	25.18	25.44	25.38	25.24	25.4	25.38	25.39			7	7	5	6	6	4	7	4	5	5	1
8	25.27	24.74	25.02	25.19	24.67	24.64	25.04	25.27	24.79	25.29			8	4	5	5	5	7	5	7	6	7	6
9	26.09	25.89	25.82	25.97	25.74	25.77	25.67	25.92	25.99	26.02			9	9	6	6	5	4	7	7	4	8	4
10	25.87	25.69	25.78	25.76	25.49	25.42	25.68	25.84	25.88	26.01			10	5	5	6	6	7	3	4	9	7	10
11	25.62	24.98	24.96	24.89	25.01	25.06	25.09	24.98	24.96	25.01			11
12	25.72	24.49	24.92	24.99	24.24	24.06	24.37	24.89	23.86	24.84			12
13	26.58	26.24	26.22	26.63	25.98	25.94	26.87	25.94	25.95	26.17			13
14	27.4	25.42	26.22	26.36	25.39	25.49	26.78	26.49	25.59	26.71			14
15	23.61	22.25	22.89	22.41	21.63	22.07	22.3	21.21	22.04	21.16			15
田间持水量		N：10			N：20			N：30					植株高度		N：10			N：20			N：30
冻融次数	对照组	B:20	B:40	B:60	B:20	B:40	B:60	B:20	B:40	B:60			冻融次数	对照组	B:20	B:40	B:60	B:20	B:40	B:60	B:20	B:40	B:60
0	37.6	39.1	41.4	44.6	40.3	43.8	45.4	40.7	43.7	45			0	17.1	18.4	13.1	16.3	11.2	17	16	15.1	16.4	12.5
1	36.8	38.6	40.9	44	40.9	43.4	45.3	40.6	43.6	45.6			1	1.6	14.4	12.9	16	15.3	14.6	17.5	16.9	15.8	17.1
2	36.7	38	40.1	42.5	38.8	40.2	41.4	39.9	39.7	43.8			2	11.4	3.9	15.7	14.5	12.5	10.4	0	9.1	0	0
3	35.5	37.6	39.4	42.4	38.5	39.6	40.1	39.1	39.5	43.3			3	18.7	6.9	14.2	15.5	16.3	12.3	14.6	14.7	12.6	0
4	35	36.7	39.8	42.8	38.9	39.2	40.4	38.2	40.3	42.1			4	8.9	18.3	17.2	14.6	11.1	13	7.6	14.8	4.2	0
5	35.4	36.6	39.1	42.1	37.5	39.4	39	37.9	38.9	41.7			5	0	6.4	9.3	15.3	14.4	13.8	8.6	6.8	14.6	6.6
6	34.5	36.5	38.9	41.7	37.7	39.1	39.4	37.2	39.8	41.4			6	14.8	14.9	15.1	15.1	16	17.3	19.6	15.1	18.3	15.3
7	34.4	36.3	36.6	40.8	37.6	38.2	38.6	36.4	39.2	40.5			7	14.4	15.4	15.6	11.6	15.9	16.6	12.6	16	17.1	13.1
8	34.8	36.4	36.8	39.6	37.1	38.7	38.9	37.1	39.6	40.3			8	12.9	15.8	11.6	14.1	13.4	13.1	12.9	12.6	12.5	13.6
9	34.5	36.7	36.9	39.2	37.3	38.8	38.4	36.8	39.6	41.2			9	12.3	10.2	11.2	10.3	11.1	11.9	10.4	8.7	9.8	10.4
10	34.6	36.4	37.2	38.9	36.5	38	38.5	37	39.5	41.3			10	10.1	11	9.5	10.5	8	6.5	9	16.2	7.5	15.1
11	34.2	35.9	36.2	38.5	36.7	37.8	37.2	36.7	39.1	40.5			11
12	34.5	35.6	35.9	37.9	36.9	36.9	37.5	37.1	39.4	40.9			12
13	34.6	35.8	36.1	38.1	36.4	37.3	37.9	36.9	38.9	41.2			13
14	34.3	34.9	35.7	38	35.9	37.5	38.1	36.7	39	40.5			14
15	34.2	34.6	35	37.6	36.1	36.5	37.2	37	38.5	39.8			15
电导率		N：10			N：20			N：30
冻融次数	对照组	B:20	B:40	B:60	B:20	B:40	B:60	B:20	B:40	B:60
0	298	326	377	429	302	377	420	385	355	384
1	305	339	344	355	269	350	382	347	310	339
2	304	351	384	430	344	370	419	349	356	410
3	305	366	406	448	367	395	419	359	357	374
4	307	352	361	420	369	382	446	394	357	396
5	315	368	384	442	358	409	449	392	388	448
6	319	349	361	414	336	397	443	368	391	419
7	299	320	349	343	328	364	371	365	305	340
8	268	319	325	389	365	348	394	342	354	386
9	282	348	381	402	344	323	418	315	366	385
10	286	297	322	417	349	316	417	319	343	325
11	325	334	338	414	332	367	385	339	309	332
12	290	353	319	394	294	352	364	312	338	318
13	271	343	321	382	329	343	340	321	296	357
14	267	285	316	364	329	348	366	308	307	390
15	293	321	370	371	347	342	362	337	262	373
PH值		N：10			N：20			N：30
冻融次数	对照组	B:20	B:40	B:60	B:20	B:40	B:60	B:20	B:40	B:60
0	7.34	7.35	7.22	7.05	7.26	7.22	7.01	7.06	7.12	6.89
1	7.11	7.12	7.08	6.85	7.15	6.89	6.93	6.94	7.25	6.68
2	7.07	7.36	7.3	6.97	7.37	7.15	7	7.07	7.09	6.8
3	7.02	7.24	7.21	6.95	7.16	7.05	6.84	6.82	6.95	6.64
4	7.21	7.35	7.19	6.98	7.38	7.36	7.25	7.09	7.23	7.11
5	7.25	7.41	7.16	7.03	7.27	7.15	7.14	7.05	7.19	7.16
6	6.73	7.03	7.04	7.14	7.3	7.17	7.02	6.97	7.2	6.98
7	6.97	7.15	7.14	7.06	7.25	7.12	6.98	7.1	7.19	7.05
8	7.03	7.04	7.08	6.99	7.01	7.09	6.95	6.99	7.15	6.89
9	7.12	7.13	6.92	6.98	6.95	6.92	6.85	6.94	7.07	6.97
10	6.99	7.25	6.88	7.1	7.27	7.15	6.85	7.07	7.05	6.85
11	7.35	7.34	7.32	7.09	7.39	7.35	7.25	7.15	7.21	7.07
12	7.02	7.16	7.16	7.1	7.11	7.18	7	7.06	7.07	7.01
13	6.96	7.12	7.15	7.03	7.14	7.07	6.98	6.98	7.07	7
14	7.07	7.24	7.21	7.06	7.31	7.33	7.19	7.29	7.14	7.1
15	7.1	7.15	7.16	7.07	7.14	7.1	7	6.98	6.99	7

## Sheet: 数据2
温度		N：10			N：20			N：30					发芽率		N：10			N：20			N：30
冻融次数	对照组	B:20	B:40	B:60	B:20	B:40	B:60	B:20	B:40	B:60			冻融次数	对照组	B:20	B:40	B:60	B:20	B:40	B:60	B:20	B:40	B:60
0	25.13	25.31	25.23	25.18	25.44	25.28	25.24	25.4	25.38	25.39			0	40	70	50	50	40	50	50	20	40	20
1	24.22	24.09	24.11	24.27	24.15	24.11	24.28	24.19	24.19	24.24			1	20	40	20	60	20	60	30	60	20	70
2	24.1	24.16	24.11	24.09	24.11	24.09	24.09	24.1	24.16	24.19			2	20	20	20	20	70	20	0	20	0	0
3	24.21	23.51	23.63	23.76	23.4	23.36	23.43	23.37	23.31	23.23			3	30	20	40	40	20	20	30	20	30	0
4	24.44	23.94	24.34	23.66	23.69	23.76	23.75	23.69	23.58	23.51			4	40	70	60	50	20	30	20	30	20	0
5	23.16	22.52	23.06	22.64	22.54	22.68	22.86	23.18	22.6	22.83			5	40	50	40	60	30	50	50	50	40	40
6	23.6	23.53	23.4	22.95	23.04	22.95	22.46	22.4	22.38	22.22			6	60	60	80	90	80	60	70	40	40	50
7	25.13	25.31	25.23	25.18	25.44	25.38	25.24	25.4	25.38	25.39			7	70	50	60	60	50	70	40	50	50	20
8	25.27	24.74	25.02	25.19	24.67	24.64	25.04	25.27	24.79	25.29			8	40	50	50	50	70	50	70	60	70	60
9	26.09	25.89	25.82	25.97	25.74	25.77	25.67	25.92	25.99	26.02			9	60	60	60	50	40	70	70	40	80	40
10	25.87	25.69	25.78	25.76	25.49	25.42	25.68	25.84	25.88	26.01			10	50	50	60	60	70	30	40	90	70	100
11	25.62	24.98	24.96	24.89	25.01	25.06	25.09	24.98	24.96	25.01			11	40	60	60	70	40	60	60	70	50	80
12	25.72	24.49	24.92	24.99	24.24	24.06	24.37	24.89	23.86	24.84			12	60	50	70	70	50	70	60	60	70	70
13	26.58	26.24	26.22	26.63	25.98	25.94	26.87	25.94	25.95	26.17			13	50	50	70	60	60	60	80	90	80	80
14	27.4	25.42	26.22	26.36	25.39	25.49	26.78	26.49	25.59	26.71			14	60	70	60	70	70	50	50	70	50	80
15	23.61	22.25	22.89	22.41	21.63	22.07	22.3	21.21	22.04	21.16			15	60	80	80	60	50	80	80	60	50	80
田间持水量		N：10			N：20			N：30					植株高度		N：10			N：20			N：30
冻融次数	对照组	B:20	B:40	B:60	B:20	B:40	B:60	B:20	B:40	B:60			冻融次数	对照组	B:20	B:40	B:60	B:20	B:40	B:60	B:20	B:40	B:60
0	37.6	39.1	41.4	44.6	40.3	43.8	45.4	40.7	43.7	45			0	17.1	18.4	13.1	16.3	11.2	17	16	15.1	16.4	12.5
1	36.8	38.6	40.9	44	40.9	43.4	45.3	40.6	43.6	45.6			1	2.6	14.4	12.9	16	15.3	14.6	17.5	16.9	15.8	17.1
2	36.7	38	40.1	42.5	38.8	40.2	41.4	39.9	39.7	43.8			2	11.4	3.9	15.7	14.5	14.5	10.4	0	13.1	0	0
3	35.5	37.6	39.4	42.4	38.5	39.6	40.1	39.1	39.5	43.3			3	15.7	16.9	14.2	15.5	16.3	14.3	14.6	14.7	15.6	0
4	35	36.7	39.8	42.8	38.9	39.2	40.4	38.2	40.3	42.1			4	8.9	18.3	17.2	14.6	11.1	13	7.6	14.8	14.2	0
5	35.4	36.6	39.1	42.1	37.5	39.4	39	37.9	38.9	41.7			5	14.5	16.2	14.3	15.3	14.4	13.8	8.6	6.8	14.6	6.6
6	34.5	36.5	38.9	41.7	37.7	39.1	39.4	37.2	39.8	41.4			6	14.8	14.9	15.1	15.1	16	17.3	19.6	15.1	18.3	15.3
7	34.4	36.3	36.6	40.8	37.6	38.2	38.6	36.4	39.2	40.5			7	14.4	15.4	15.6	11.6	15.9	16.6	12.6	16	17.1	13.1
8	34.8	36.4	36.8	39.6	37.1	38.7	38.9	37.1	39.6	40.3			8	12.9	15.8	13.6	15.1	15.4	16.1	15.9	16.6	15.5	14.6
9	34.5	36.7	36.9	39.2	37.3	38.8	38.4	36.8	39.6	41.2			9	12.3	14.2	15.3	15.2	16.1	15.9	15.4	15.7	19.8	18.4
10	34.6	36.4	37.2	38.9	36.5	38	38.5	37	39.5	41.3			10	13.4	17	18.5	17.5	16	16.5	18.9	16.2	16.7	15.1
11	34.2	35.9	36.2	38.5	36.7	37.8	37.2	36.7	39.1	40.5			11	12.9	16.8	17.5	15.7	15.9	15.6	19.8	15.8	17.6	14.5
12	34.5	35.6	35.9	37.9	36.9	36.9	37.5	37.1	39.4	40.9			12	14.7	18.6	15.7	15.9	19.6	16.5	18.5	18.6	16.7	15.6
13	34.6	35.8	36.1	38.1	36.4	37.3	37.9	36.9	38.9	41.2			13	14.5	16.9	15.8	19.3	16.2	16.1	15.4	16.5	17.1	15
14	34.3	34.9	35.7	38	35.9	37.5	38.1	36.7	39	40.5			14	15.9	18.1	16.7	18.1	16.2	16.7	14.9	17.2	16.4	15.9
15	34.2	34.6	35	37.6	36.1	36.5	37.2	37	38.5	39.8			15	16.1	17.5	16.3	19.1	18.2	15.7	16.3	17.6	15.2	14.3
电导率		N：10			N：20			N：30
冻融次数	对照组	B:20	B:40	B:60	B:20	B:40	B:60	B:20	B:40	B:60
0	298	326	377	429	302	377	420	385	355	384
1	305	339	344	355	269	350	382	347	310	339
2	304	351	384	430	344	370	419	349	356	410
3	305	366	406	448	367	395	419	359	357	374
4	307	352	361	420	369	382	446	394	357	396
5	315	368	384	442	358	409	449	392	388	448
6	319	349	361	414	336	397	443	368	391	419
7	299	320	349	343	328	364	371	365	305	340
8	268	319	325	389	365	348	394	342	354	386
9	282	348	381	402	344	323	418	315	366	385
10	286	297	322	417	349	316	417	319	343	325
11	325	334	338	414	332	367	385	339	309	332
12	290	353	319	394	294	352	364	312	338	318
13	271	343	321	382	329	343	340	321	296	357
14	267	285	316	364	329	348	366	308	307	390
15	293	321	370	371	347	342	362	337	262	373
PH值		N：10			N：20			N：30
冻融次数	对照组	B:20	B:40	B:60	B:20	B:40	B:60	B:20	B:40	B:60
0	7.34	7.35	7.22	7.05	7.26	7.22	7.01	7.06	7.12	6.89
1	7.11	7.12	7.08	6.85	7.15	6.89	6.93	6.94	7.25	6.68
2	7.07	7.36	7.3	6.97	7.37	7.15	7	7.07	7.09	6.8
3	7.02	7.24	7.21	6.95	7.16	7.05	6.84	6.82	6.95	6.64
4	7.21	7.35	7.19	6.98	7.38	7.36	7.25	7.09	7.23	7.11
5	7.25	7.41	7.16	7.03	7.27	7.15	7.14	7.05	7.19	7.16
6	6.73	7.03	7.04	7.14	7.3	7.17	7.02	6.97	7.2	6.98
7	6.97	7.15	7.14	7.06	7.25	7.12	6.98	7.1	7.19	7.05
8	7.03	7.04	7.08	6.99	7.01	7.09	6.95	6.99	7.15	6.89
9	7.12	7.13	6.92	6.98	6.95	6.92	6.85	6.94	7.07	6.97
10	6.99	7.25	6.88	7.1	7.27	7.15	6.85	7.07	7.05	6.85
11	7.35	7.34	7.32	7.09	7.39	7.35	7.25	7.15	7.21	7.07
12	7.02	7.16	7.16	7.1	7.11	7.18	7	7.06	7.07	7.01
13	6.96	7.12	7.15	7.03	7.14	7.07	6.98	6.98	7.07	7
14	7.07	7.24	7.21	7.06	7.31	7.33	7.19	7.29	7.14	7.1
15	7.1	7.15	7.16	7.07	7.14	7.1	7	6.98	6.99	7

## Sheet: 电导率与发芽率的拟合
		N：10			N：20			N：30				发芽数		N：10			N：20			N：30
冻融次数	对照组	B:20	B:40	B:60	B:20	B:40	B:60	B:20	B:40	B:60		冻融次数	对照组	B:20	B:40	B:60	B:20	B:40	B:60	B:20	B:40	B:60
0	37.6	39.1	41.4	44.6	40.3	43.8	45.4	40.7	43.7	45		0	40	70	50	50	40	50	50	20	40	20
1	36.8	38.6	40.9	44	40.9	43.4	45.3	40.6	43.6	45.6		1	20	40	20	60	20	60	30	60	20	70
2	36.7	38	40.1	42.5	38.8	40.2	41.4	39.9	39.7	43.8		2	20	20	20	20	70	20	0	20	0	0
3	35.5	37.6	39.4	42.4	38.5	39.6	40.1	39.1	39.5	43.3		3	30	20	40	40	20	20	30	20	30	0
4	35	36.7	39.8	42.8	38.9	39.2	40.4	38.2	40.3	42.1		4	40	70	60	50	20	30	20	30	20	0
5	35.4	36.6	39.1	42.1	37.5	39.4	39	37.9	38.9	41.7		5	40	50	40	60	30	50	50	50	40	40
6	34.5	36.5	38.9	41.7	37.7	39.1	39.4	37.2	39.8	41.4		6	60	60	80	90	80	60	70	40	40	50
7	34.4	36.3	36.6	40.8	37.6	38.2	38.6	36.4	39.2	40.5		7	70	50	60	60	50	70	40	50	50	20
8	34.8	36.4	36.8	39.6	37.1	38.7	38.9	37.1	39.6	40.3		8	40	50	50	50	70	50	70	60	70	60
9	34.5	36.7	36.9	39.2	37.3	38.8	38.4	36.8	39.6	41.2		9	60	60	60	50	40	70	70	40	80	40
10	34.6	36.4	37.2	38.9	36.5	38	38.5	37	39.5	41.3		10	50	50	60	60	70	30	40	90	70	100
11	34.2	35.9	36.2	38.5	36.7	37.8	37.2	36.7	39.1	40.5		11	40	60	60	70	40	60	60	70	50	80
12	34.5	35.6	35.9	37.9	36.9	36.9	37.5	37.1	39.4	40.9		12	60	50	70	70	50	70	60	60	70	70
13	34.6	35.8	36.1	38.1	36.4	37.3	37.9	36.9	38.9	41.2		13	50	50	70	60	60	60	80	90	80	80
14	34.3	34.9	35.7	38	35.9	37.5	38.1	36.7	39	40.5		14	60	70	60	70	70	50	50	70	50	80
15	34.2	34.6	35	37.6	36.1	36.5	37.2	37	38.5	39.8		15	60	80	80	60	50	80	80	60	50	80

## Sheet: 相关性分析
第0次冻融循环spearman相关性	对照组		C-1 粘合剂：10 保水剂：20		C-2 粘合剂：10 保水剂：40		C-3 粘合剂：10 保水剂：60		C-4 粘合剂：20 保水剂：20		C-5 粘合剂：20 保水剂：40		C-6 粘合剂：20 保水剂：60		C-7 粘合剂：30 保水剂：20		C-8 粘合剂：30 保水剂：40		C-9 粘合剂：30 保水剂：60
	发芽率	株高	发芽率	株高	发芽率	株高	发芽率	株高	发芽率	株高	发芽率	株高	发芽率	株高	发芽率	株高	发芽率	株高	发芽率	株高
田间持水量	0		0		0
电导率
PH
第1次冻融循环spearman相关性	对照组		C-1 粘合剂：10 保水剂：20		C-2 粘合剂：10 保水剂：40		C-3 粘合剂：10 保水剂：60		C-4 粘合剂：20 保水剂：20		C-5 粘合剂：20 保水剂：40		C-6 粘合剂：20 保水剂：60		C-7 粘合剂：30 保水剂：20		C-8 粘合剂：30 保水剂：40		C-9 粘合剂：30 保水剂：60
	发芽率	株高	发芽率	株高	发芽率	株高	发芽率	株高	发芽率	株高	发芽率	株高	发芽率	株高	发芽率	株高	发芽率	株高	发芽率	株高
田间持水量	0		0		0
电导率
PH
第2次冻融循环spearman相关性	对照组		C-1 粘合剂：10 保水剂：20		C-2 粘合剂：10 保水剂：40		C-3 粘合剂：10 保水剂：60		C-4 粘合剂：20 保水剂：20		C-5 粘合剂：20 保水剂：40		C-6 粘合剂：20 保水剂：60		C-7 粘合剂：30 保水剂：20		C-8 粘合剂：30 保水剂：40		C-9 粘合剂：30 保水剂：60
	发芽率	株高	发芽率	株高	发芽率	株高	发芽率	株高	发芽率	株高	发芽率	株高	发芽率	株高	发芽率	株高	发芽率	株高	发芽率	株高
田间持水量	0		0		0
电导率
PH
第3次冻融循环spearman相关性	对照组		C-1 粘合剂：10 保水剂：20		C-2 粘合剂：10 保水剂：40		C-3 粘合剂：10 保水剂：60		C-4 粘合剂：20 保水剂：20		C-5 粘合剂：20 保水剂：40		C-6 粘合剂：20 保水剂：60		C-7 粘合剂：30 保水剂：20		C-8 粘合剂：30 保水剂：40		C-9 粘合剂：30 保水剂：60
	发芽率	株高	发芽率	株高	发芽率	株高	发芽率	株高	发芽率	株高	发芽率	株高	发芽率	株高	发芽率	株高	发芽率	株高	发芽率	株高
田间持水量	0		0		0
电导率
PH
第4次冻融循环spearman相关性	对照组		C-1 粘合剂：10 保水剂：20		C-2 粘合剂：10 保水剂：40		C-3 粘合剂：10 保水剂：60		C-4 粘合剂：20 保水剂：20		C-5 粘合剂：20 保水剂：40		C-6 粘合剂：20 保水剂：60		C-7 粘合剂：30 保水剂：20		C-8 粘合剂：30 保水剂：40		C-9 粘合剂：30 保水剂：60
	发芽率	株高	发芽率	株高	发芽率	株高	发芽率	株高	发芽率	株高	发芽率	株高	发芽率	株高	发芽率	株高	发芽率	株高	发芽率	株高
田间持水量	0		0		0
电导率
PH
第5次冻融循环spearman相关性	对照组		C-1 粘合剂：10 保水剂：20		C-2 粘合剂：10 保水剂：40		C-3 粘合剂：10 保水剂：60		C-4 粘合剂：20 保水剂：20		C-5 粘合剂：20 保水剂：40		C-6 粘合剂：20 保水剂：60		C-7 粘合剂：30 保水剂：20		C-8 粘合剂：30 保水剂：40		C-9 粘合剂：30 保水剂：60
	发芽率	株高	发芽率	株高	发芽率	株高	发芽率	株高	发芽率	株高	发芽率	株高	发芽率	株高	发芽率	株高	发芽率	株高	发芽率	株高
田间持水量	0		0		0
电导率
PH
第6次冻融循环spearman相关性	对照组		C-1 粘合剂：10 保水剂：20		C-2 粘合剂：10 保水剂：40		C-3 粘合剂：10 保水剂：60		C-4 粘合剂：20 保水剂：20		C-5 粘合剂：20 保水剂：40		C-6 粘合剂：20 保水剂：60		C-7 粘合剂：30 保水剂：20		C-8 粘合剂：30 保水剂：40		C-9 粘合剂：30 保水剂：60
	发芽率	株高	发芽率	株高	发芽率	株高	发芽率	株高	发芽率	株高	发芽率	株高	发芽率	株高	发芽率	株高	发芽率	株高	发芽率	株高
田间持水量	0		0		0
电导率
PH
第7次冻融循环spearman相关性	对照组		C-1 粘合剂：10 保水剂：20		C-2 粘合剂：10 保水剂：40		C-3 粘合剂：10 保水剂：60		C-4 粘合剂：20 保水剂：20		C-5 粘合剂：20 保水剂：40		C-6 粘合剂：20 保水剂：60		C-7 粘合剂：30 保水剂：20		C-8 粘合剂：30 保水剂：40		C-9 粘合剂：30 保水剂：60
	发芽率	株高	发芽率	株高	发芽率	株高	发芽率	株高	发芽率	株高	发芽率	株高	发芽率	株高	发芽率	株高	发芽率	株高	发芽率	株高
田间持水量	-0.74882		0		0
电导率
PH
第8次冻融循环spearman相关性	对照组		C-1 粘合剂：10 保水剂：20		C-2 粘合剂：10 保水剂：40		C-3 粘合剂：10 保水剂：60		C-4 粘合剂：20 保水剂：20		C-5 粘合剂：20 保水剂：40		C-6 粘合剂：20 保水剂：60		C-7 粘合剂：30 保水剂：20		C-8 粘合剂：30 保水剂：40		C-9 粘合剂：30 保水剂：60
	发芽率	株高	发芽率	株高	发芽率	株高	发芽率	株高	发芽率	株高	发芽率	株高	发芽率	株高	发芽率	株高	发芽率	株高	发芽率	株高
田间持水量	-0.76945		0		0
电导率
PH
第9次冻融循环spearman相关性	对照组		C-1 粘合剂：10 保水剂：20		C-2 粘合剂：10 保水剂：40		C-3 粘合剂：10 保水剂：60		C-4 粘合剂：20 保水剂：20		C-5 粘合剂：20 保水剂：40		C-6 粘合剂：20 保水剂：60		C-7 粘合剂：30 保水剂：20		C-8 粘合剂：30 保水剂：40		C-9 粘合剂：30 保水剂：60
	发芽率	株高	发芽率	株高	发芽率	株高	发芽率	株高	发芽率	株高	发芽率	株高	发芽率	株高	发芽率	株高	发芽率	株高	发芽率	株高
田间持水量	-0.83331		0		0
电导率
PH
第10次冻融循环spearman相关性	对照组		C-1 粘合剂：10 保水剂：20		C-2 粘合剂：10 保水剂：40		C-3 粘合剂：10 保水剂：60		C-4 粘合剂：20 保水剂：20		C-5 粘合剂：20 保水剂：40		C-6 粘合剂：20 保水剂：60		C-7 粘合剂：30 保水剂：20		C-8 粘合剂：30 保水剂：40		C-9 粘合剂：30 保水剂：60
	发芽率	株高	发芽率	株高	发芽率	株高	发芽率	株高	发芽率	株高	发芽率	株高	发芽率	株高	发芽率	株高	发芽率	株高	发芽率	株高
田间持水量	-0.87617		0		0
电导率
PH							0.62116
第11次冻融循环spearman相关性	对照组		C-1 粘合剂：10 保水剂：20		C-2 粘合剂：10 保水剂：40		C-3 粘合剂：10 保水剂：60		C-4 粘合剂：20 保水剂：20		C-5 粘合剂：20 保水剂：40		C-6 粘合剂：20 保水剂：60		C-7 粘合剂：30 保水剂：20		C-8 粘合剂：30 保水剂：40		C-9 粘合剂：30 保水剂：60
	发芽率	株高	发芽率	株高	发芽率	株高	发芽率	株高	发芽率	株高	发芽率	株高	发芽率	株高	发芽率	株高	发芽率	株高	发芽率	株高
田间持水量	-0.74371		0		-0.57974										-0.57704
电导率																-0.58494
PH							0.6937
第12次冻融循环spearman相关性	对照组		C-1 粘合剂：10 保水剂：20		C-2 粘合剂：10 保水剂：40		C-3 粘合剂：10 保水剂：60		C-4 粘合剂：20 保水剂：20		C-5 粘合剂：20 保水剂：40		C-6 粘合剂：20 保水剂：60		C-7 粘合剂：30 保水剂：20		C-8 粘合剂：30 保水剂：40		C-9 粘合剂：30 保水剂：60
	发芽率	株高	发芽率	株高	发芽率	株高	发芽率	株高	发芽率	株高	发芽率	株高	发芽率	株高	发芽率	株高	发芽率	株高	发芽率	株高
田间持水量	-0.75857		0		-0.63864								-0.55837		-0.58303
电导率															-0.57109	-0.674
PH							0.74921
第13次冻融循环spearman相关性	对照组		C-1 粘合剂：10 保水剂：20		C-2 粘合剂：10 保水剂：40		C-3 粘合剂：10 保水剂：60		C-4 粘合剂：20 保水剂：20		C-5 粘合剂：20 保水剂：40		C-6 粘合剂：20 保水剂：60		C-7 粘合剂：30 保水剂：20		C-8 粘合剂：30 保水剂：40		C-9 粘合剂：30 保水剂：60
	发芽率	株高	发芽率	株高	发芽率	株高	发芽率	株高	发芽率	株高	发芽率	株高	发芽率	株高	发芽率	株高	发芽率	株高	发芽率	株高
田间持水量	-0.77155		0		-0.67971	-0.55673				-0.58811			-0.60756		-0.59024
电导率															-0.60071	-0.67767
PH							0.7481
第14次冻融循环spearman相关性	对照组		C-1 粘合剂：10 保水剂：20		C-2 粘合剂：10 保水剂：40		C-3 粘合剂：10 保水剂：60		C-4 粘合剂：20 保水剂：20		C-5 粘合剂：20 保水剂：40		C-6 粘合剂：20 保水剂：60		C-7 粘合剂：30 保水剂：20		C-8 粘合剂：30 保水剂：40		C-9 粘合剂：30 保水剂：60
	发芽率	株高	发芽率	株高	发芽率	株高	发芽率	株高	发芽率	株高	发芽率	株高	发芽率	株高	发芽率	株高	发芽率	株高	发芽率	株高
田间持水量	-0.76663		0		-0.65352	-0.54434	-0.57302			-0.61415			-0.59336		-0.61485
电导率															-0.64264	-0.73458
PH							0.76924
第15次冻融循环spearman相关性	对照组		C-1 粘合剂：10 保水剂：20		C-2 粘合剂：10 保水剂：40		C-3 粘合剂：10 保水剂：60		C-4 粘合剂：20 保水剂：20		C-5 粘合剂：20 保水剂：40		C-6 粘合剂：20 保水剂：60		C-7 粘合剂：30 保水剂：20		C-8 粘合剂：30 保水剂：40		C-9 粘合剂：30 保水剂：60
	发芽率	株高	发芽率	株高	发芽率	株高	发芽率	株高	发芽率	株高	发芽率	株高	发芽率	株高	发芽率	株高	发芽率	株高	发芽率	株高
田间持水量	-0.77011		0		-0.70335	-0.5195	-0.54806			-0.66028	-0.54433		-0.65481		-0.61244				-0.52767
电导率															-0.66027	-0.72553			-0.51382
PH							0.7671
发芽率与田间持水量的相关系数变化
冻融循环次数	对照组	C-1	C-2	C-3	C-4	C-5	C-6	C-7	C-8	C-9
0
1
2
3
4
5
6
7	-0.74882
8	-0.76945
9	-0.83331
10	-0.87617
11	-0.74371		-0.57974					-0.57704
12	-0.75857		-0.63864				-0.55837	-0.58303
13	-0.77155		-0.67971				-0.60756	-0.59024
14	-0.76663		-0.65352	-0.57302			-0.59336	-0.61485
15	-0.77011		-0.70335	-0.54806		-0.54433	-0.65481	-0.61244		-0.52767

## Sheet: 混合配比电导率拟合
	电导率
冻融循环次数	粘合剂	纯土	粘合剂：10	粘合剂：20	粘合剂：30	N:10 B:20	N:10 B:40	N:10 B:60	N:20 B:20	N:20 B:40	N:20 B:60	N:30 B:20	N:30 B:40	N:30 B:60
0	1743	298	408	419	429	326	377	429	302	377	420	385	355	384		0.0019	0.0022	0.0047	0.0019	0.0017	0.0026	0.002	0.0013	-0.0003	0.002
1	1724	305	392	414	422	339	344	355	269	350	382	347	310	339		-0.0849	-0.0946	-0.2129	-0.0846	-0.0856	-0.1206	-0.0994	-0.0648	0.0044	-0.0936667
2	1738	304	389	408	412	351	384	430	344	370	419	349	356	410		1.4306	1.5482	3.6156	1.4262	1.6633	2.0883	1.8723	1.2365	0.1745	1.67283
3	1733	305	386	402	409	366	406	448	367	395	419	359	357	374		-10.718	-11.598	-28.116	-10.979	-14.843	-16.878	-16.644	-11.039	-3.7961	-13.8457
4	1709	307	379	391	401	352	361	420	369	382	446	394	357	396		32.492	37.598	96.828	35.21	58.188	61.405	67.929	44.486	22.371	50.723
5	1694	315	375	394	399	368	384	442	358	409	449	392	388	448		-20.625	-38.375	-113.54	-18.584	-75.021	-74.885	-102.02	-59.863	-32.767	-59.52
6	1730	319	371	384	394	349	361	414	336	397	443	368	391	419		329.05	371.81	421.61	291.94	378.42	417.74	387.94	35.072	377.77	334.595
7	1691	308	374	382	394	320	349	343	328	364	371	365	305	340
8	1697	287	371	379	389	319	325	389	365	348	394	342	354	386
9	1706	282	367	379	388	348	381	402	344	323	418	315	366	385		0.0019	0.0022	0.0047	0.0019	0.0017	0.0026	0.002	0.0013	0.0022875
10	1702	286	361	378	389	297	322	417	349	316	417	319	343	325		-0.0849	-0.0946	-0.2129	-0.0846	-0.0856	-0.1206	-0.0994	-0.0648	-0.105925
11	1693	295	352	367	386	334	338	414	332	367	385	339	309	332		1.4306	1.5482	3.6156	1.4262	1.6633	2.0883	1.8723	1.2365	1.86013
12	1689	290	335	362	379	353	319	394	294	352	364	312	338	318		-10.718	-11.598	-28.116	-10.979	-14.843	-16.878	-16.644	-11.039	-15.1019
13	1701	281	329	353	384	343	321	382	329	343	340	321	296	357		32.492	37.598	96.828	35.21	58.188	61.405	67.929	44.486	54.267
14	1693	276	328	341	385	285	316	364	329	348	366	308	307	390		-20.625	-38.375	-113.54	-18.584	-75.021	-74.885	-102.02	-59.863	-62.8641
15	1732	270	326	345	381	321	370	371	347	342	362	337	262	373		329.05	371.81	421.61	291.94	378.42	417.74	387.94	35.072	329.198

## Sheet: 混合配比电导率拟合 (考虑质量)
电导率
冻融循环次数	0	1	2	3	4	5	6	7	8	9	10	11	12	13	14	15
粘合剂	1743	1724	1738	1733	1709	1694	1730	1691	1697	1706	1702	1693	1689	1701	1693	1732
纯土	298	305	304	305	307	315	319	308	287	282	286	295	290	281	276	270
粘合剂：10	408	392	389	386	379	375	371	374	371	367	361	352	335	329	328	326
粘合剂：20	419	414	408	402	391	394	384	382	379	379	378	367	362	353	341	345
粘合剂：30	429	422	412	409	401	399	394	394	389	388	389	386	379	384	385	381
N:10 B:20	326	339	351	366	352	368	349	320	319	348	297	334	353	343	285	321
N:10 B:40	377	344	384	406	361	384	361	349	325	381	322	338	319	321	316	370
N:10 B:60	429	355	430	448	420	442	414	343	389	402	417	414	394	382	364	371
N:20 B:20	302	269	344	367	369	358	336	328	365	344	349	332	294	329	329	347
N:20 B:40	377	350	370	395	382	409	397	364	348	323	316	367	352	343	348	342
N:20 B:60	420	382	419	419	446	449	443	371	394	418	417	385	364	340	366	362
N:30 B:20	385	347	349	359	394	392	368	365	342	315	319	339	312	321	308	337
N:30 B:40	355	310	356	357	357	388	391	305	354	366	343	309	338	296	307	262
N:30 B:60	384	339	410	374	396	448	419	340	386	385	325	332	318	357	390	373

## Sheet: 混合配比含水率拟合
	田间持水量
冻融循环次数	粘合剂	纯土	保水剂：20	保水剂：40	保水剂：60	N:10 B:20	N:10 B:40	N:10 B:60	N:20 B:20	N:20 B:40	N:20 B:60	N:30 B:20	N:30 B:40	N:30 B:60
0	250	37.6	40.4	43.3	45.8	39.1	41.4	44.6	40.3	43.8	45.4	40.7	43.7	45
1	227	36.8	40.2	42.8	45.3	38.6	40.9	44	40.9	43.4	45.3	40.6	43.6	45.6		-0.2407	-0.4112	-0.4804	-0.2807	-0.3818	-0.4501	-0.254	-0.2251	-0.3066	-0.336733
2	216	36.7	39.8	42.5	45.2	38	40.1	42.5	38.8	40.2	41.4	39.9	39.7	43.8		38.412	40.959	44.147	39.799	41.888	42.957	39.736	41.582	44.118	41.5109
3	207	35.5	39.7	41.9	44.1	37.6	39.4	42.4	38.5	39.6	40.1	39.1	39.5	43.3
4	198	35	39.5	41.7	43.9	36.7	39.8	42.8	38.9	39.2	40.4	38.2	40.3	42.1
5	189	35.4	38.9	41.7	43.5	36.6	39.1	42.1	37.5	39.4	39	37.9	38.9	41.7
6	184	34.5	39	41.2	43.3	36.5	38.9	41.7	37.7	39.1	39.4	37.2	39.8	41.4
7	177	34.4	38.8	41.2	42.9	36.3	36.6	40.8	37.6	38.2	38.6	36.4	39.2	40.5
8	169	34.8	38.6	40	42.7	36.4	36.8	39.6	37.1	38.7	38.9	37.1	39.6	40.3
9	162	34.5	38.5	39.8	42.1	36.7	36.9	39.2	37.3	38.8	38.4	36.8	39.6	41.2
10	156	34.6	38.1	39.5	41.9	36.4	37.2	38.9	36.5	38	38.5	37	39.5	41.3
11	154	34.2	37.8	39.4	41.5	35.9	36.2	38.5	36.7	37.8	37.2	36.7	39.1	40.5
12	151	34.5	37.7	39.1	41	35.6	35.9	37.9	36.9	36.9	37.5	37.1	39.4	40.9
13	148	34.6	37.4	39	40.7	35.8	36.1	38.1	36.4	37.3	37.9	36.9	38.9	41.2
14	144	34.3	37	38.7	40.2	34.9	35.7	38	35.9	37.5	38.1	36.7	39	40.5
15	143	34.2	36.4	38.3	39.5	34.6	35	37.6	36.1	36.5	37.2	37	38.5	39.8

## Sheet: 混合配比含水率拟合 (考虑质量)
田间持水量
冻融循环次数	0	1	2	3	4	5	6	7	8	9	10	11	12	13	14	15
粘合剂	250	227	216	207	198	189	184	177	169	162	156	154	151	148	144	143
纯土	37.6	36.8	36.7	35.5	35	35.4	34.5	34.4	34.8	34.5	34.6	34.2	34.5	34.6	34.3	34.2
粘合剂：10	40.4	40.2	39.8	39.7	39.5	38.9	39	38.8	38.6	38.5	38.1	37.8	37.7	37.4	37	36.4
粘合剂：20	43.3	42.8	42.5	41.9	41.7	41.7	41.2	41.2	40	39.8	39.5	39.4	39.1	39	38.7	38.3
粘合剂：30	45.8	45.3	45.2	44.1	43.9	43.5	43.3	42.9	42.7	42.1	41.9	41.5	41	40.7	40.2	39.5
N:10 B:20	39.1	38.6	38	37.6	36.7	36.6	36.5	36.3	36.4	36.7	36.4	35.9	35.6	35.8	34.9	34.6
N:10 B:40	41.4	40.9	40.1	39.4	39.8	39.1	38.9	36.6	36.8	36.9	37.2	36.2	35.9	36.1	35.7	35
N:10 B:60	44.6	44	42.5	42.4	42.8	42.1	41.7	40.8	39.6	39.2	38.9	38.5	37.9	38.1	38	37.6
N:20 B:20	40.3	40.9	38.8	38.5	38.9	37.5	37.7	37.6	37.1	37.3	36.5	36.7	36.9	36.4	35.9	36.1
N:20 B:40	43.8	43.4	40.2	39.6	39.2	39.4	39.1	38.2	38.7	38.8	38	37.8	36.9	37.3	37.5	36.5
N:20 B:60	45.4	45.3	41.4	40.1	40.4	39	39.4	38.6	38.9	38.4	38.5	37.2	37.5	37.9	38.1	37.2
N:30 B:20	40.7	40.6	39.9	39.1	38.2	37.9	37.2	36.4	37.1	36.8	37	36.7	37.1	36.9	36.7	37
N:30 B:40	43.7	43.6	39.7	39.5	40.3	38.9	39.8	39.2	39.6	39.6	39.5	39.1	39.4	38.9	39	38.5
N:30 B:60	45	45.6	43.8	43.3	42.1	41.7	41.4	40.5	40.3	41.2	41.3	40.5	40.9	41.2	40.5	39.8

## Sheet: 粘合剂拟合
	电导率
冻融循环次数	粘合剂	纯土	粘合剂：10	粘合剂：20	粘合剂：30
0	1743	298	408	419	429
1	1724	305	392	414	422
2	1738	304	389	408	412
3	1733	305	386	402	409
4	1709	307	379	391	401
5	1694	315	375	394	399
6	1730	319	371	384	394
7	1691	308	374	382	394
8	1697	287	371	379	389
9	1706	282	367	379	388
10	1702	286	361	378	389
11	1693	295	352	367	386
12	1689	290	335	362	379
13	1701	281	329	353	384
14	1693	276	328	341	385
15	1732	270	326	345	381
		总	9e-05	-0.0023	0.0189	-0.1425	1.7184	-12.279	406.59		9e-05	0.0003	-0.0001	9.66667e-05
			0.0006	-0.0223	0.3151	-1.9329	4.9218	-9.518	1740.3		-0.0023	-0.01	0.0065	-0.00193333
			0.0002	-0.0127	0.2707	-2.5701	10.018	10.049	300.69		0.0189	0.1259	-0.1086	0.0120667
			0.1倍(+)	0.1倍(+)	0.1倍/-0.1倍	0.1倍（-)					0.1425	0.6176	0.8112	0.523767
											1.7184	1.0625	-2.1353	0.2152
											-12.279	-6.1851	-5.7931	-8.08573
											406.59	419.21	428.92	418.24
											9e-05	0.0003	0.000195
											-0.0023	-0.01	-0.00615
											0.0189	0.1259	0.0724
											0.1425	0.6176	0.38005
											1.7184	1.0625	1.39045
											-12.279	-6.1851	-9.23205
											406.59	419.21	412.9

## Sheet: 保水剂拟合
	含水率
冻融循环次数	保水剂	纯土	保水剂：20	保水剂：40	保水剂：60
0	250	37.6	40.4	43.3	45.8
1	227	36.8	40.2	42.8	45.3
2	216	36.7	39.8	42.5	45.2
3	207	35.5	39.7	41.9	44.1
4	198	35	39.5	41.7	43.9
5	189	35.4	38.9	41.7	43.5
6	184	34.5	39	41.2	43.3
7	177	34.4	38.8	41.2	42.9
8	169	34.8	38.6	40	42.7
9	162	34.5	38.5	39.8	42.1
10	156	34.6	38.1	39.5	41.9
11	154	34.2	37.8	39.4	41.5
12	151	34.5	37.7	39.1	41
13	148	34.6	37.4	39	40.7
14	144	34.3	37	38.7	40.2
15	143	34.2	36.4	38.3	39.5
												-0.2406	-0.3301	-0.3924	-0.321033
												40.417	43.107	45.668	43.064

[truncated: 2 more sheets: 发芽率拟合, 株高拟合]
