# Supplementary material for: Ecological properties of soil improved by high–performance ester materials under freeze–thaw cycles conditions
Source: PLoS One. 2025 Jul 1;20(7):e0327417. doi: 10.1371/journal.pone.0327417 (PMC12212570; doi:10.1371/journal.pone.0327417)
Supplement: S1 File — S1 Fig. Relationship between number of FTCs and water–retention capacity. (Note: Data are expressed as mean ± standard deviation (n = 3)). S2 Fig. Relationship between number of FTCs and conductivity. (Note: Data are expressed as mean ± standard deviation (n = 3)). S3 Fig. Relationship between number of FTCs and germination rate. (Note: Data are expressed as mean ± standard deviation (n = 3)). S4 Fig. Relationship between field water–retention capacity and germination rate. (Note: Data are expressed as mean ± standard deviation (n = 3)). S5 Fig. Relationship between conductivity and germination rate. (Note: Data are expressed as mean ± standard deviation (n = 3)). S6 Fig. Relationship between number of FTCs and plant height. S7 Fig. Relationship between field water–retention capacity and plant height. S8 Fig. Relationship between conductivity and plant height. S9 Fig. Sampling location map. S1 Table. Accuracy of model (Relationship between number of FTCs and water–retention capacity). S2 Table. Accuracy of model (Relationship between number of FTCs and conductivity). S3 Table. Accuracy of model (Relationship between number of FTCs and germination rate). S4 Table. Accuracy of model (Relationship between field water–retention capacity and germination rate). S5 Table. Accuracy of model (Relationship between conductivity and germination rate). S6 Table. Accuracy of model (Relationship between number of FTCs and plant height). S7 Table. Accuracy of model (Relationship between field water–retention capacity and plant height). S8 Table. Accuracy of model (S8 Relationship between conductivity and plant height). (ZIP) [file pone.0327417.s001.zip › Supporting information/▓─┴╧╗∞║╧╢│╚┌═┴╠σ╩2╛▌.xlsx]

## Sheet: 冻融0次
第一批次土
时间：2023/4/29		土体未完全浸泡的数据								时间：2023/4/29		土体浸泡水之后的数据
组号	温度	温度平均值	含水率	含水率平均值	电导率	电导率平均值	PH值			组号	温度	温度平均值	含水率	含水率平均值（最大含水率/田间持水量）	电导率	电导率平均值	PH值
0/0（0-0）	18.77	18.8833	23.7	23.4333	185	165.333	7.12			0/0（0-0）	23.15	23.08	36.3	35.1667	311	297.667	7.34
	18.9		21.2		140						23.02		31.5		274
	18.98		25.4		171						23.07		37.7		308
10/20（0-1）	20.79	20.7933	17	20.9333	140	159.667	7.13			10/20（0-1）	23.07	23.08	35.5	33.8667	361	326	7.35
	20.82		21.2		161						23.07		31.1		271
	20.77		24.6		178						23.1		35		346
10/40（0-2）	21.53	21.51	24.4	23.7	242	228.667	6.92			10/40（0-2）	23.02	23.0367	37.1	37.9667	369	377	7.22
	21.55		25		223						23.02		39.2		392
	21.45		21.7		221						23.07		37.6		370
10/60（0-3）	21.68	21.68	23	22.3	235	228.333	6.68			10/60（0-3）	23.07	23.1133	41.3	44.1667	424	428.667	7.05
	21.68		23.3		236						23.1		46.5		428
	21.68		20.6		214						23.17		44.7		434
20/20（0-4）	23.96	23.98	33.5	31.7333	315	298.667	6.88			20/20（0-4）	22.92	22.9533	32.7	33.3	306	302	7.26
	23.99		29.9		259						23.05		34.3		271
	23.99		31.8		322						22.89		32.9		329
20/40（0-5）	23.81	23.8533	20.5	24.8333	212	253.667	6.75			20/40（0-5）	22.87	22.91	38.1	36.9	406	377	7.22
	23.89		27.7		299						22.94		36		356
	23.86		26.3		250						22.92		36.6		369
20/60（0-6）	24.01	23.98	28	24.2333	283	242.333	6.92			20/60（0-6）	22.89	22.9767	41.8	40.3667	444	419.667	7.01
	23.99		22.4		226						22.97		41.3		398
	23.94		22.3		218						23.07		38		417
30/20（0-7）	23.89	23.8967	27.3	26.2667	340	307.667	6.85			30/20（0-7）	23.07	23.08	34.7	35.6667	381	384.667	7.06
	23.91		25.8		287						23.1		37.4		395
	23.89		25.7		296						23.07		34.9		378
30/40（0-8）	24.29	24.3	25.8	25	248	255	6.74			30/40（0-8）	22.92	23.04	36.8	35.9667	354	355.333	7.12
	24.29		27		273						23.1		35.7		354
	24.32		22.2		244						23.1		35.4		358
30/60（0-9）	24.22	24.2367	26.3	22.9333	269	241.333	6.57			30/60（0-9）	23.15	23.1233	42.7	40.3333	403	384.333	6.89
	24.22		20.2		204						23.15		39.6		369
	24.27		22.3		251						23.07		38.7		381

## Sheet: 冻融1次 
第一批次土
时间：2023/4/29		土体未完全浸泡的数据								时间：2023/5/2		土体浸泡水之后的数据
组号	温度	温度平均值	含水率	含水率平均值	电导率	电导率平均值	PH值			组号	温度	温度平均值	含水率	含水率平均值（最大含水率/田间持水量）	电导率	电导率平均值	PH值
0/0（1-0）	16.48	16.4867	25.5	25.8333	202	196	6.99			0/0（1-0）	24.32	24.305	34.2	34.65	275	304.5	7.11
	16.28		25.6		186						24.29		35.1		334
	16.7		26.4		200
10/20（1-1）	12.12	11.8567	22.8	23.8667	171	202.333	7.25			10/20（1-1）	24.01	24.05	32.7	33.1	325	338.5	7.12
	11.54		22.8		182						24.09		33.5		352
	11.91		26		254
10/40（1-2）	15.51	15.9567	25.5	24.1	257	229.667	6.88			10/40（1-2）	23.99	24.05	37.3	35.55	351	343.5	7.08
	16.08		22.7		198						24.11		33.8		336
	16.28		24.1		234
10/60（1-3）	17.01	16.9533	18.8	19.1	209	193.333	7.1			10/60（1-3）	24.09	24.1	33.8	33.75	353	354.5	6.85
	16.62		20.4		191						24.11		33.7		356
	17.23		18.1		180
20/20（1-4）	13.12	13.4333	29.3	32.3	298	337.333	7.27			20/20（1-4）	24.34	24.315	29.6	31.2	249	268.5	7.15
	13.26		35.7		352						24.29		32.8		288
	13.92		31.9		362
20/40（1-5）	13.18	13.1767	20.6	21.1	204	210	7.15			20/40（1-5）	24.19	24.19	34.5	35.1	346	350	6.89
	13.32		18.8		173						24.19		35.7		354
	13.03		23.9		253
20/60（1-6）	15.65	15.8433	24.1	22.7	282	242	6.85			20/60（1-6）	24.16	24.19	39.2	36.55	382	382	6.93
	15.88		24.7		270						24.22		33.9		382
	16		19.3		174
30/20（1-7）	14.97	15.2933	24.5	26	259	261.333	7.07			30/20（1-7）	24.11	24.175	37	35.95	362	347	6.94
	15.54		24.3		243						24.24		34.9		332
	15.37		29.2		282
30/40（1-8）	13.29	13.1333	24.9	24.6	211	244	7.05			30/40（1-8）	24.37	24.305	33.3	33.9	311	310	7.25
	12.76		24.5		272						24.24		34.5		309
	13.35		24.4		249
30/60（1-9）	14.97	15.2233	20.9	20.4	189	181.333	6.85			30/60（1-9）	24.19	24.215	42.7	41.6	365	338.5	6.68
	14.62		20.3		187						24.24		40.5		312
	16.08		20		168

## Sheet: 冻融2次  
第一批次土
时间：2023/5/3		土体未完全浸泡的数据								时间：2023/5/4		土体浸泡水之后的数据
组号	温度	温度平均值	含水率	含水率平均值	电导率	电导率平均值	PH值			组号	温度	温度平均值	含水率	含水率平均值（最大含水率/田间持水量）	电导率	电导率平均值	PH值
0/0（2-0）	8.61	9.59333	25.7	25.5333	200	216	7.35			0/0（2-0）	24.39	24.4	33.3	32.5333	337	303.667	7.07
	9.91		24.4		236						24.39		32.1		299
	10.26		26.5		212						24.42		32.2		275
10/20（2-1）	4.55	4.15333	17.9	19.9333	177	183	7.54			10/20（2-1）	24.09	24.19	36.3	34.6667	373	350.667	7.36
	3.21		19.9		160						24.29		33.5		341
	4.7		22		212						24.19		34.2		338
10/40（2-2）	11.75	11.06	24.5	24.7667	255	252.333	7.32			10/40（2-2）	24.09	24.1467	39.9	36.6333	414	383.667	7.3
	10.64		24.6		278						24.19		36.7		391
	10.79		25.2		224						24.16		33.3		346
10/60（2-3）	11.91	12.2533	18.6	19.7333	176	190	7.09			10/60（2-3）	23.89	23.9567	40.5	39.0667	435	429.667	6.97
	11.88		22.2		215						23.99		37.6		430
	12.97		18.4		179						23.99		39.1		424
20/20（2-4）	3.32	3.82	33.3	32.7667	442	419	7.39			20/20（2-4）	24.09	24.0467	34.8	34.3333	371	343.667	7.37
	3.74		31.4		358						24.01		34.3		334
	4.4		33.6		457						24.04		33.9		326
20/40（2-5）	9.42	8.3	18.6	21.4667	185	208.667	7.35			20/40（2-5）	23.68	23.8867	36.8	35.4333	394	369.667	7.15
	8.08		24.5		255						23.99		35.5		343
	7.4		21.3		186						23.99		34		372
20/60（2-6）	12.67	12.6267	24.1	24.4	277	280.667	7.25			20/60（2-6）	23.86	23.9133	38.7	36.3333	420	418.667	7
	12.21		22.8		282						23.89		34		404
	13		26.3		283						23.99		36.3		432
30/20（2-7）	12.88	12.6867	24.3	24.6333	287	279.667	7.15			30/20（2-7）	23.79	23.77	38.4	35.5667	360	349	7.07
	12.82		22		261						23.79		34.7		339
	12.36		27.6		291						23.73		33.6		348
30/40（2-8）	3.21	4.77667	27.1	26.6333	305	290	7.21			30/40（2-8）	23.89	23.93	37.6	36.4	369	355.667	7.09
	3.96		26.8		298						24.01		36.8		368
	7.16		26		267						23.89		34.8		330
30/60（2-9）	13.09	13.3933	24.3	22.9	234	225.333	7.07			30/60（2-9）	23.91	23.9867	43.8	41.2333	443	410.333	6.8
	12.88		21.5		208						23.99		39.2		380
	14.21		22.9		234						24.06		40.7		408

## Sheet: 冻融3次   
第一批次土
时间：2023/5/4		土体未完全浸泡的数据								时间：2023/5/5		土体浸泡水之后的数据
组号	温度	温度平均值	含水率	含水率平均值	电导率	电导率平均值	PH值			组号	温度	温度平均值	含水率	含水率平均值（最大含水率/田间持水量）	电导率	电导率平均值	PH值
0/0（3-0）	24.24	24.2067	24.7	24.6667	182	173.667	7.02			0/0（3-0）	24.39	24.35	34.4	32.7	331	305	7.02
	24.09		26.5		175						24.37		32.2		305
	24.29		22.8		164						24.29		31.5		279
10/20（3-1）	23.48	23.5067	21.9	21.4667	180	188	7.16			10/20（3-1）	24.19	24.25	34.3	34.1333	379	365.667	7.24
	23.48		21.2		181						24.29		34.9		368
	23.56		21.3		203						24.27		33.2		350
10/40（3-2）	23.58	23.6267	29	26.1333	279	257	7.16			10/40（3-2）	24.16	24.19	35.5	35.5	419	406	7.21
	23.51		23.8		227						24.22		34.7		400
	23.79		25.6		265						24.19		36.3		399
10/60（3-3）	23.71	23.7633	19.8	19.6333	210	201.333	7.1			10/60（3-3）	24.22	24.2333	41.3	39.7333	463	448.333	6.95
	23.79		18.9		174						24.19		38.8		449
	23.79		20.2		220						24.29		39.1		433
20/20（3-4）	23.43	23.3967	26	31.0333	276	288	7.11			20/20（3-4）	24.39	24.4333	32	32.0333	357	366.667	7.16
	23.38		33.9		304						24.49		30.8		345
	23.38		33.2		284						24.42		33.3		398
20/40（3-5）	23.31	23.3567	21	20.4	191	192.333	7.18			20/40（3-5）	24.19	24.2667	36.1	35.4333	400	395	7.05
	23.48		21.5		201						24.32		35.1		379
	23.28		18.7		185						24.29		35.1		406
20/60（3-6）	23.48	23.43	25.2	25.7333	297	300.333	7			20/60（3-6）	24.22	24.26	38.7	37.1333	437	419	6.84
	23.48		27.3		318						24.29		35.1		382
	23.33		24.7		286						24.27		37.6		438
30/20（3-7）	23.28	23.37	24.1	25.4	248	271.333	7.06			30/20（3-7）	24.16	24.2467	38.7	35.3333	378	358.667	6.82
	23.35		26.6		268						24.29		34.2		344
	23.48		25.5		298						24.29		33.1		354
30/40（3-8）	23.35	23.31	28.6	26.5	332	279.667	7.07			30/40（3-8）	24.22	24.3667	35.5	34.6333	375	357	6.95
	23.3		26.4		260						24.49		34.9		352
	23.28		24.5		247						24.39		33.5		344
30/60（3-9）	23.12	23.2267	27.2	23.7667	288	248.667	7.01			30/60（3-9）	24.49	24.5133	37.3	36.2333	392	374	6.64
	23.28		20.3		213						24.54		37		368
	23.28		23.8		245						24.51		34.4		362

## Sheet: 冻融4次   
第一批次土
时间：2023/5/6		土体未完全浸泡的数据								时间：2023/5/6		土体浸泡水之后的数据
组号	温度	温度平均值	含水率	含水率平均值	电导率	电导率平均值	PH值			组号	温度	温度平均值	含水率	含水率平均值（最大含水率/田间持水量）	电导率	电导率平均值	PH值
0/0（4-0）	24.49	24.4433	24.9	24.9333	202	207.667	6.96			0/0（4-0）	23	22.9533	33.2	33.2667	312	307	7.21
	24.32		23.4		198						22.97		33		296
	24.52		26.5		223						22.89		33.6		313
10/20（4-1）	23.91	23.9367	22.4	22.8333	174	203.333	7.12			10/20（4-1）	22.89	22.91	35.1	34.3	368	352	7.35
	23.91		22.4		189						22.87		34.4		348
	23.99		23.7		247						22.97		33.4		340
10/40（4-2）	24.47	24.3433	24.8	25.6	251	273.333	7.15			10/40（4-2）	22.74	22.8167	33.9	34.0667	377	361	7.19
	24.29		24.7		260						22.84		34		362
	24.27		27.3		309						22.87		34.3		344
10/60（4-3）	23.84	23.66	20.9	20.4667	229	225.333	7.03			10/60（4-3）	22.77	22.8	38.6	36.8	428	420	6.98
	23.25		20.8		219						22.79		36.7		420
	23.89		19.7		228						22.84		35.1		412
20/20（4-4）	23.71	23.6933	32.6	33.5667	367	363	7.14			20/20（4-4）	22.56	22.49	33.1	31.7333	378	369	7.38
	23.79		33.3		352						22.48		31		348
	23.58		34.8		370						22.43		31.1		381
20/40（4-5）	23.68	23.76	22.2	21.3333	195	204.333	7.07			20/40（4-5）	22.46	22.5367	37	35.0667	398	382	7.36
	23.81		19.4		168						22.56		34.2		378
	23.79		22.4		250						22.59		34		370
20/60（4-6）	23.76	23.75	24.3	25.8	256	268.333	6.98			20/60（4-6）	22.46	22.5267	37.1	36.5667	450	445.667	7.25
	23.81		25.6		247						22.56		38		444
	23.68		27.5		302						22.56		34.6		443
30/20（4-7）	23.68	23.69	23.7	25.8333	232	275	6.98			30/20（4-7）	22.28	22.3467	34.8	34.2667	426	393.667	7.09
	23.71		26.8		256						22.25		33.3		363
	23.68		27		337						22.51		34.7		392
30/40（4-8）	23.61	23.58	28.5	26.4	344	308.333	7.07			30/40（4-8）	22.38	22.4067	34.9	34.3333	371	357.333	7.23
	23.68		26.6		258						22.43		33.8		342
	23.45		24.1		323						22.41		34.3		359
30/60（4-9）	23.48	23.5067	25	23.8333	254	241.667	7			30/60（4-9）	22.3	22.3433	40.3	38	424	396.333	7.11
	23.53		24.1		232						22.25		34.7		385
	23.51		22.4		239						22.48		39		380

## Sheet: 冻融5次  
第一批次土
时间：2023/5/6		土体未完全浸泡的数据								时间：2023/5/7		土体浸泡水之后的数据
组号	温度	温度平均值	含水率	含水率平均值	电导率	电导率平均值	PH值			组号	温度	温度平均值	含水率	含水率平均值（最大含水率/田间持水量）	电导率	电导率平均值	PH值
0/0（5-0）	23.17	23.1567	22.5	23.5	203	201	7.1			0/0（5-0）	24.59	24.54	34.2	33.7667	341	314.667	7.25
	23.02		22.7		178						24.54		33.2		298
	23.28		25.3		222						24.49		33.9		305
10/20（5-1）	22.51	22.5167	20.3	21.5333	177	212.667	7.15			10/20（5-1）	24.27	24.3367	36.7	35.2333	389	368	7.41
	22.56		22.7		219						24.37		34.8		361
	22.48		21.6		242						24.37		34.2		354
10/40（5-2）	23.05	23.0633	27.4	25.3333	253	271.333	7.16			10/40（5-2）	24.29	24.26	37	35.8667	409	384	7.16
	22.97		23.9		245						24.27		34.3		359
	23.17		24.7		316						24.22		36.3		384
10/60（5-3）	22.56	22.64	21.2	19.9	217	227.667	7.07			10/60（5-3）	24.27	24.26	43.3	40.6667	464	442	7.03
	22.59		17.3		184						24.27		39.6		448
	22.77		21.2		282						24.24		39.1		414
20/20（5-4）	22.51	22.5433	31.2	30.3	336	321	7.14			20/20（5-4）	24.22	24.21	33.6	32.9667	378	357.667	7.27
	22.56		27.9		272						24.22		32.7		326
	22.56		31.8		355						24.19		32.6		369
20/40（5-5）	22.64	22.68	21	21.5333	194	190.333	7.1			20/40（5-5）	24.09	24.1467	38.1	38.8	422	409	7.15
	22.74		21.9		193						24.16		39.6		395
	22.66		21.7		184						24.19		38.7		410
20/60（5-6）	22.87	22.86	20.4	24.6667	241	284.333	7			20/60（5-6）	24.01	23.9933	40.5	37.3333	491	449.333	7.14
	22.89		25.1		273						23.96		35.5		441
	22.82		28.5		339						24.01		36		416
30/20（5-7）	23.2	23.1767	24.6	25.6333	271	268.333	6.98			30/20（5-7）	23.86	23.8967	40.2	36.0667	414	392	7.05
	23.1		26.6		266						23.89		34.3		378
	23.23		25.7		268						23.94		33.7		384
30/40（5-8）	22.64	22.6033	29.2	25.4667	264	262	7			30/40（5-8）	24.01	24.03	39.5	37.5	418	388	7.19
	22.66		22.4		243						24.09		38.1		384
	22.51		24.8		279						23.99		34.9		362
30/60（5-9）	22.79	22.8267	25	24.4667	241	243.333	6.99			30/60（5-9）	23.76	23.9133	42.6	41.7667	453	448.333	7.16
	22.82		23.4		223						23.99		42.3		458
	22.87		25		266						23.99		40.4		434

## Sheet: 冻融6次   
第一批次土
时间：2023/5/7		土体未完全浸泡的数据								时间：2023/5/8		土体浸泡水之后的数据
组号	温度	温度平均值	含水率	含水率平均值	电导率	电导率平均值	PH值			组号	温度	温度平均值	含水率	含水率平均值（最大含水率/田间持水量）	电导率	电导率平均值	PH值
0/0（6-0）	23.63	7.07	24.5	23.4667	205	201.667	7.07			0/0（6-0）	23.68	23.68	34.4	33.8333	333	319.333	6.73
	23.58		22.2		192						23.68		34.4		326
	23.58		23.7		208						23.68		32.7		299
10/20（6-1）	23.58	23.53	21.4	22.1667	191	221	7.24			10/20（6-1）	23.58	23.6067	35	34.3333	362	349.333	7.03
	23.53		22.1		242						23.61		34.5		343
	23.48		23		230						23.63		33.5		343
10/40（6-2）	23.43	23.3967	25.9	25.3333	251	255	7.21			10/40（6-2）	23.63	23.6333	35.1	34.1	386	361.333	7.04
	23.38		22.8		223						23.66		33		361
	23.38		27.3		291						23.61		34.2		337
10/60（6-3）	22.89	22.9533	23.2	21.5	219	223	7.06			10/60（6-3）	23.68	23.64	40.8	38.2333	423	414	7.14
	23		21.9		226						23.61		38.8		417
	22.97		19.4		224						23.63		35.1		402
20/20（6-4）	23.17	23.0433	37	32.3	375	326.333	7.31			20/20（6-4）	23.68	23.6733	35	32.8667	370	336.333	7.3
	23.07		29.7		300						23.68		31.4		327
	22.89		30.2		304						23.66		32.2		312
20/40（6-5）	23.07	22.9533	23.2	22.2667	219	200.333	7.33			20/40（6-5）	23.61	23.6567	41.3	39.3667	404	397	7.17
	23.05		24.4		210						23.68		40		403
	22.74		19.2		172						23.68		36.8		384
20/60（6-6）	22.56	22.4567	27	27.7333	303	306.333	7.19			20/60（6-6）	23.58	23.6	37.3	37.4	451	443	7.02
	22.46		25.2		279						23.61		35.7		426
	22.35		31		337						23.61		39.2		452
30/20（6-7）	22.46	22.4	26.5	26.2667	290	276	7.29			30/20（6-7）	23.58	23.64	34.4	33.5667	380	367.667	6.97
	22.28		25.2		240						23.66		33.1		375
	22.46		27.1		298						23.68		33.2		348
30/40（6-8）	22.43	22.38	25.8	24.0667	265	240.333	7.14			30/40（6-8）	23.79	23.7967	38.6	35.8	400	390.667	7.2
	22.46		24.7		247						23.79		34.9		392
	22.25		21.7		209						23.81		33.9		380
30/60（6-9）	22.17	22.2233	28.2	25.0333	279	250.333	7.1			30/60（6-9）	23.71	23.7633	39.6	38.5667	433	419	6.98
	22.25		24		253						23.79		38		426
	22.25		22.9		219						23.79		38.1		398

## Sheet: 冻融7次   
第一批次土
时间：2023/5/15		土体未完全浸泡的数据								时间：2023/5/15		土体浸泡水之后的数据
组号	温度	温度平均值	含水率	含水率平均值	电导率	电导率平均值	PH值			组号	温度	温度平均值	含水率	含水率平均值（最大含水率/田间持水量）	电导率	电导率平均值	PH值
0/0（7-0）	25.09	25.1333	21.5	21.6333	191	193.333	7.07			0/0（7-0）	21.89	21.9567	42.9	41.4333	399	367.667	6.73
	25.17		21.8		164						21.91		42		355
	25.14		21.6		225						22.07		39.4		349
10/20（7-1）	25.29	25.31	15.6	17.3667	159	186.333	7.24			10/20（7-1）	22.15	22.15	43.8	42.9	412	416.667	7.03
	25.27		19.3		208						22.15		42.6		420
	25.37		17.2		192						22.15		42.3		418
10/40（7-2）	25.19	25.2333	22.8	25.0667	239	271.667	7.21			10/40（7-2）	22.04	22.0833	46.6	46.1	452	441.667	7.04
	25.22		26.9		274						22.04		46.1		424
	25.29		25.5		302						22.17		45.6		449
10/60（7-3）	25.17	25.1767	19.4	20.4333	183	215.667	7.06			10/60（7-3）	22.2	22.27	47.6	47.9333	443	453.667	7.14
	25.17		20.5		228						22.28		47.8		491
	25.19		21.4		236						22.33		48.4		427
20/20（7-4）	25.37	25.4367	29.4	26.1333	300	291.333	7.31			20/20（7-4）	22.46	22.46	47.1	46.9667	428	428	7.3
	25.47		24.7		239						22.46		46.2		430
	25.47		24.3		335						22.46		47.6		426
20/40（7-5）	25.22	25.2767	22.3	22.4667	211	205.333	7.33			20/40（7-5）	22.33	22.1667	46.2	47.2	456	461.333	7.17
	25.29		22.7		197						22.07		48.2		464
	25.32		22.4		208						22.1		47.2		464
20/60（7-6）	25.14	25.24	20.2	21.9	245	283	7.19			20/60（7-6）	22.12	22.1833	46.6	45.3333	490	489	7.02
	25.29		22.3		311						22.2		43.8		471
	25.29		23.2		293						22.23		45.6		506
30/20（7-7）	25.42	25.4	21.3	22.5667	256	279.667	7.29			30/20（7-7）	22.46	22.46	46.4	46.3333	465	466.333	6.97
	25.39		24.4		286						22.46		47.5		476
	25.39		22		297						22.46		45.1		458
30/40（7-8）	25.37	25.3767	26.6	26.7333	328	332.333	7.14			30/40（7-8）	22.23	22.1133	40.2	41.1	399	402.667	7.2
	25.39		27.4		334						22.04		42.7		404
	25.37		26.2		335						22.07		40.4		405
30/60（7-9）	25.42	25.3933	27.4	27.8333	315	321	7.1			30/60（7-9）	22.2	22.3367	46.5	47.0667	425	441	6.98
	25.42		28.2		309						22.38		47.2		440
	25.34		27.9		339						22.43		47.5		458

## Sheet: 冻融8次    
第一批次土
时间：2023/5/16		土体未完全浸泡的数据								时间：2023/5/16		土体浸泡水之后的数据
组号	温度	温度平均值	含水率	含水率平均值	电导率	电导率平均值	PH值			组号	温度	温度平均值	含水率	含水率平均值（最大含水率/田间持水量）	电导率	电导率平均值	PH值
0/0（8-0）	25.24	25.3	21.6	20.6	180	189.333	7.07			0/0（8-0）	21.21	21.17	36.8	37.7333	336	357.333	6.73
	25.27		19.9		191						21.19		39.1		368
	25.39		20.3		197						21.11		37.3		368
10/20（8-1）	24.84	24.79	18.2	18.5	193	188.333	7.24			10/20（8-1）	21.06	21.0667	39.9	40.8667	412	428.667	7.03
	24.74		18.2		183						21.08		39.4		419
	24.79		19.1		189						21.06		43.3		455
10/40（8-2）	24.94	24.9833	18.1	19.9333	210	210.333	7.21			10/40（8-2）	21.06	21.02	41.8	42	414	426.667	7.04
	25.02		21.1		218						21		43.3		441
	24.99		20.6		203						21		40.9		425
10/60（8-3）	24.99	25.1333	22.5	22.4333	258	233.333	7.06			10/60（8-3）	21	21	40.8	40.5333	460	480.667	7.14
	25.19		21.9		212						21		39.6		493
	25.22		22.9		230						21		41.2		489
20/20（8-4）	25.04	24.7833	31.1	28.5333	338	346	7.31			20/20（8-4）	21	20.9933	43.5	42.6333	466	453.333	7.3
	24.67		25.2		369						20.98		41.3		429
	24.64		29.3		331						21		43.1		465
20/40（8-5）	24.64	24.65	19.9	20.1667	241	222.667	7.33			20/40（8-5）	20.9	20.8267	41.5	41.3333	452	447	7.17
	24.67		19.7		198						20.79		40.7		441
	24.64		20.9		229						20.79		41.8		448
20/60（8-6）	24.79	24.9667	23.2	24.8333	269	294.667	7.19			20/60（8-6）	20.82	20.8733	40.9	40.4333	511	499.333	7.02
	25.04		25.6		326						20.9		40.8		493
	25.07		25.7		289						20.9		39.6		494
30/20（8-7）	25.07	25.21	21.7	23.5333	254	280.667	7.29			30/20（8-7）	20.98	21.0033	39.6	38.8667	421	435.667	6.97
	25.27		22.4		268						21.03		39.1		442
	25.29		26.5		320						21		37.9		444
30/40（8-8）	25.04	24.8567	29.9	28.1	342	341	7.14			30/40（8-8）	21	20.9233	39.6	40.6333	452	456.333	7.2
	24.79		27.9		355						20.9		42		463
	24.74		26.5		326						20.87		40.3		454
30/60（8-9）	24.89	25.1567	28.8	29.1	374	365.333	7.1			30/60（8-9）	20.92	20.9733	42.1	43.1667	486	491.667	6.98
	25.29		29.7		333						21		43.3		501
	25.29		28.8		389						21		44.1		488

## Sheet: 冻融9次     
第一批次土
时间：2023/5/17		土体未完全浸泡的数据								时间：2023/5/17		土体浸泡水之后的数据
组号	温度	温度平均值	含水率	含水率平均值	电导率	电导率平均值	PH值			组号	温度	温度平均值	含水率	含水率平均值（最大含水率/田间持水量）	电导率	电导率平均值	PH值
0/0（9-0）	26.09	26.0833	21.8	21.2333	161	169.667	7.07			0/0（9-0）	22.82	22.86	41.3	40.3333	380	385.667	6.73
	26.09		21		182						22.87		40.2		395
	26.07		20.9		166						22.89		39.5		382
10/20（9-1）	25.74	25.84	22.8	21.4	197	198	7.24			10/20（9-1）	22.8	22.5967	45.5	42.8333	448	456	7.03
	25.89		21.2		186						22.51		41.7		480
	25.89		20.2		211						22.48		41.3		440
10/40（9-2）	25.77	25.82	23.4	23.9667	257	273.667	7.21			10/40（9-2）	22.51	22.49	44.9	45.1	495	482.667	7.04
	25.82		25.3		282						22.48		45.4		481
	25.87		23.2		282						22.48		45		472
10/60（9-3）	25.84	25.9267	21.6	21.9333	217	242.667	7.06			10/60（9-3）	22.66	22.7733	45.1	44.8	512	501.333	7.14
	25.97		22.9		260						22.79		45.1		502
	25.97		21.3		251						22.87		44.2		490
20/20（9-4）	25.74	25.75	23.4	24.1333	249	264.333	7.31			20/20（9-4）	22.66	22.5567	44.1	42.3667	461	438.333	7.3
	25.77		22.4		259						22.48		41.3		410
	25.74		26.6		285						22.53		41.7		444
20/40（9-5）	25.74	25.7333	20.1	20.8667	216	233	7.33			20/40（9-5）	22.38	22.4067	39.1	38.8667	414	427.333	7.17
	25.77		20.8		217						22.41		38.7		423
	25.69		21.7		266						22.43		38.8		445
20/60（9-6）	25.67	25.7	23.4	22.7	328	323.333	7.19			20/60（9-6）	22.48	22.5933	44	43.2333	499	515	7.02
	25.74		23.1		317						22.64		41.4		528
	25.69		21.6		325						22.66		44.3		518
30/20（9-7）	25.92	25.9433	23.1	22.6333	279	277.333	7.29			30/20（9-7）	22.69	22.7133	39.8	40.4	415	416	6.97
	25.97		22.4		283						22.71		41.8		415
	25.94		22.4		270						22.74		39.6		418
30/40（9-8）	25.99	25.9733	24.9	25.9333	342	321	7.14			30/40（9-8）	22.53	22.5567	36.6	38.6667	366	383.333	7.2
	25.99		25.6		278						22.53		39.8		370
	25.94		27.3		343						22.61		39.6		414
30/60（9-9）	25.92	25.92	26.3	26.5667	325	307.333	7.1			30/60（9-9）	22.79	22.8667	44.8	43.5667	485	483.333	6.98
	26.02		27.2		299						22.87		41.7		463
	25.82		26.2		298						22.94		44.2		502

[truncated: 2 more sheets: 冻融10次     , 发芽数+植株高度]
